# Supplementary material for: Molecular and Clinical Prognostic Biomarkers of COVID-19 Severity and Persistence
Source: Pathogens. 2022 Mar 2;11(3):311. doi: 10.3390/pathogens11030311 (PMC8948624; doi:10.3390/pathogens11030311)
Supplement: Supplementary file 1 [file pathogens-11-00311-s001.zip]

Archive with 1 entries (1 files):
- pathogens-1603156-supplementary.pdf
